# Supplementary material for: Sample size calculation in multi-centre clinical trials
Source: BMC Med Res Methodol. 2018 Nov 29;18:156. doi: 10.1186/s12874-018-0602-y (PMC6267841; doi:10.1186/s12874-018-0602-y)
Supplement: Supplementary file 4 — This file contains the code used for Fig. 2. (R 13 kb) [file 12874_2018_602_MOESM4_ESM.r]

## Load all functions and libraries from file "CodeSimulationsBmc.r"


###############################################
# Figure 2 - Expectation of Delta^2|r


postscript("Fig2.eps", width=12.0, height=4.0, paper="special", horizontal = FALSE)


par(mfrow=c(1,3))
op <- par(mar = c(4,5,1,1))


df=block(b=4, balloc=1)[[1]]
plot(df$id, df$mdiff2k, type="p", ylim=c(0,4.5),
     axes=FALSE, xlim=c(0,16), ylab=expression(paste("E(",Delta^2, "|r)")),
     xlab="Number of randomised patients r", col="blue", pch=21,  bg="blue")
axis(side=1, at=c(-1, 0, 4, 8, 12, 16, 20), lwd=2, cex=0.6)
axis(side=2, at=c(-1, 0, 1, 2, 3, 4, 5),lwd=2, cex=0.6, las=1)

lines(df$id, df$mdiff2k, col="blue", lwd=2)

df=block(b=6, balloc=1)[[1]]
lines(df$id, df$mdiff2k, col="darkgreen", lwd=2)
points(df$id, df$mdiff2k, col="darkgreen", pch=21,  bg="darkgreen")

df=block(b=8, balloc=1)[[1]]
lines(df$id, df$mdiff2k, col="red", lwd=2)
points(df$id, df$mdiff2k, col="red", pch=21,  bg="red")

df=block(b=12, balloc=1)[[1]]
lines(df$id, df$mdiff2k, col="orange", lwd=2)
points(df$id, df$mdiff2k, col="orange", pch=21,  bg="orange")

df=block(b=16, balloc=1)[[1]]
lines(df$id, df$mdiff2k, col="black", lwd=2)
points(df$id, df$mdiff2k, col="black", pch=21,  bg="black")

legend("topleft", legend=c("b=4","b=6","b=8","b=12","b=16"),
       text.col=c("blue","darkgreen","red", "orange","black"),
       col=c("blue","darkgreen","red", "orange","black"), cex=0.8, bty="n", lty=1)
legend("topright", legend="k=1", text.col=c("black"), cex=0.8, bty="n")


## 1:2 allocation
df=block(b=3, 2)[[1]]
plot(df$id, df$mdiff2k, type="p", ylim=c(0,4.5),
     axes=FALSE, xlim=c(0,16), ylab=expression(paste("E(",Delta^2, "|r)")),
     xlab="Number of randomised patients r", col="blue", pch=21,  bg="blue")
axis(side=1, at=c(-1, 0, 4, 8, 12, 16, 20), lwd=2, cex=0.6)
axis(side=2, at=c(-1, 0, 1, 2, 3, 4, 5),lwd=2, cex=0.6, las=1)
lines(df$id, df$mdiff2k, col="blue", lwd=2)

df=block(b=6, balloc=2)[[1]]
lines(df$id, df$mdiff2k, col="darkgreen", lwd=2)
points(df$id, df$mdiff2k, col="darkgreen", pch=21,  bg="darkgreen")

df=block(b=9, balloc=2)[[1]]
lines(df$id, df$mdiff2k, col="red", lwd=2)
points(df$id, df$mdiff2k, col="red", pch=21,  bg="red")

df=block(b=12, balloc=2)[[1]]
lines(df$id, df$mdiff2k, col="orange", lwd=2)
points(df$id, df$mdiff2k, col="orange", pch=21,  bg="orange")

df=block(b=15, balloc=2)[[1]]
lines(df$id, df$mdiff2k, col="black", lwd=2)
points(df$id, df$mdiff2k, col="black", pch=21,  bg="black")

legend("topleft", legend=c("b=3","b=6","b=9","b=12","b=15"),
       text.col=c("blue","darkgreen","red", "orange","black"),
       col=c("blue","darkgreen","red", "orange","black"), cex=0.8, bty="n", lty=1)
legend("topright", legend="k=2", text.col=c("black"), cex=0.8, bty="n")


## 1:3 allocation
df=block(b=4, 3)[[1]]
plot(df$id, df$mdiff2k, type="p", ylim=c(0,4.5),
     axes=FALSE, xlim=c(0,16), ylab=expression(paste("E(",Delta^2, "|r)")),
     xlab="Number of randomised patients r", col="blue", pch=21,  bg="blue")
axis(side=1, at=c(-1, 0, 4, 8, 12, 16, 20), lwd=2, cex=0.6)
axis(side=2, at=c(-1, 0, 1, 2, 3, 4, 5),lwd=2, cex=0.6, las=1)
lines(df$id, df$mdiff2k, col="blue", lwd=2)

df=block(b=8, balloc=3)[[1]]
lines(df$id, df$mdiff2k, col="red", lwd=2)
points(df$id, df$mdiff2k, col="red", pch=21,  bg="red")

df=block(b=12, balloc=3)[[1]]
lines(df$id, df$mdiff2k, col="orange", lwd=2)
points(df$id, df$mdiff2k, col="orange", pch=21,  bg="orange")

df=block(b=16, balloc=3)[[1]]
lines(df$id, df$mdiff2k, col="black", lwd=2)
points(df$id, df$mdiff2k, col="black", pch=21,  bg="black")

legend("topleft", legend=c("b=4","b=8","b=12","b=16"),
       text.col=c("blue","red", "orange","black"),
       col=c("blue","red", "orange","black"), cex=0.8, bty="n", lty=1)
legend("topright", legend="k=3", text.col=c("black"), cex=0.8, bty="n")


dev.off()
