# Supplementary material for: Sample size calculation in multi-centre clinical trials
Source: BMC Med Res Methodol. 2018 Nov 29;18:156. doi: 10.1186/s12874-018-0602-y (PMC6267841; doi:10.1186/s12874-018-0602-y)
Supplement: Supplementary file 5 — This file contains the code used for Fig. 3. (R 1 kb) [file 12874_2018_602_MOESM5_ESM.r]

## Load all functions and libraries from file "CodeSimulationsBmc.r"


###############################################
# Figure 2 - Example: Number of patients per centre

postscript("Fig3.eps", width=8.0, height=5.0, paper="special", horizontal = FALSE)

op <- par(mar = c(4,5,0,5))

diffvec <- factor(as.character(c(rep(df.r$r2[1], df.r$nc[1]), rep(df.r$r2[2], df.r$nc[2]), rep(df.r$r2[3], df.r$nc[3]), rep(df.r$r2[4], df.r$nc[4]), rep(df.r$r2[5], df.r$nc[5]), rep(df.r$r2[6], df.r$nc[6]))
), levels=c("1","2","3", "4", "5", "6"))
barplot(table(diffvec), ylim=c(0, 15), axes=FALSE,
        ylab=c("Absolute Frequency"), xlab=expression(paste("Number of randomized patients ", "r=", n[j], " mod* 6")), col="darkgreen")
axis(side=2, at=c(-1, 0, 2, 4, 6, 8, 10, 12),lwd=2, cex=0.6, las=1)


dev.off()
