# Supplementary material for: Sample size calculation in multi-centre clinical trials
Source: BMC Med Res Methodol. 2018 Nov 29;18:156. doi: 10.1186/s12874-018-0602-y (PMC6267841; doi:10.1186/s12874-018-0602-y)
Supplement: Supplementary file 8 — This file contains the code used for Table 2. (R 1 kb) [file 12874_2018_602_MOESM8_ESM.r]

## Load all functions and libraries from file "CodeSimulationsBmc.r"


###############################################
# Table 2 - Example: Comparison of sample size formulas


approx = c("nv_uni", "nv_slope", "nv_ewb", "nv_max")
cvec = c(23, 46, 92)
bvec = c(6, 8, 16)

## Tabelle sample size
parms = expand.grid(approx=approx, c=cvec, b=bvec)
parms$id = 1:length(parms$b)

sigma = 4
sigma.c = sigma
mu = 1
alpha = 0.05
beta = 0.2
balloc = 1

for (i in 1:length(parms$b)){
  parms$n[i] = samsi(approx=parms$approx[i], alpha=alpha, beta=beta, mu=mu, sigma=sigma, 
                     sigma.c=sigma.c, c=parms$c[i], b=parms$b[i], df_b=, balloc=balloc)
}


write.csv(parms, file="Table2.csv")
